# Supplementary material for: Effects of Ephedrine-Containing Products on Weight Loss and Lipid Profiles: A Systematic Review and Meta-Analysis of Randomized Controlled Trials
Source: Pharmaceuticals (Basel). 2021 Nov 22;14(11):1198. doi: 10.3390/ph14111198 (PMC8618781; doi:10.3390/ph14111198)
Supplement: Supplementary file 1 [file pharmaceuticals-14-01198-s001.zip]

Archive with 1 entries (1 files):
- pharmaceuticals-1429537-supplementary.pdf
